# Supplementary material for: Disruption of Chromatin Dynamics by Hypotonic Stress Suppresses HR and Shifts DSB Processing to Error-Prone SSA
Source: Int J Mol Sci. 2021 Oct 11;22(20):10957. doi: 10.3390/ijms222010957 (PMC8535785; doi:10.3390/ijms222010957)
Supplement: Supplementary file 1 [file ijms-22-10957-s001.zip]

Archive with 1 entries (1 files):
- ijms-1373233-supplementary.pdf
